# Supplementary material for: Protocol for a Multicentric Cohort Study on Neonatal Screening and Early Interventions for Sickle Cell Disease Among High-Prevalence States of India
Source: Diagnostics (Basel). 2025 Mar 14;15(6):730. doi: 10.3390/diagnostics15060730 (PMC11941327; doi:10.3390/diagnostics15060730)
Supplement: Supplementary file 1 [file diagnostics-15-00730-s001.zip]

Archive with 1 entries (1 files):
- diagnostics-3353530-supplementary.pdf
